# Supplementary material for: Chromosome-level genome assembly of the small yellow croaker, Larimichthys polyactis (Perciformes: Sciaenidae)
Source: Sci Data. 2025 Apr 30;12:721. doi: 10.1038/s41597-025-05072-y (PMC12044145; doi:10.1038/s41597-025-05072-y)
Supplement: Supplementary file 1 — Supplementary tables [file 41597_2025_5072_MOESM1_ESM.xlsx]

## Sheet: Supplementary Table S1
Table 1 Statistic of sequencing data obtained from illumina platform
Data	Raw Reads	Raw Bases (Gb)	Clean Reads	Clean Bases (Gb)	Clean Rate (%)	Q20 Rate (%)	Q30 Rate (%)	GC Rate (%)
de nove	594299038	89.14	575836130	86.07	96.56	96.95	92.07	42.77
Hi-C	524759220	78.71	510318974	73.64	93.56	96.61	90.97	42.79

## Sheet: Supplementary Table S2
Table 2 Statistic of sequencing data obtained from Pacbio platform
Data	Subreads number	Total bases (Gb)	Subreads Largest Length(bp)	Subreads N50 Length (bp)	Subreads N90 Length (bp)	Subreads Average Length (bp)
Pacbio HiFi data	3610502	53.65	45575	15358	12372	14858

## Sheet: Supplementary Table S3
Table S3 Detailed results of chromosome-level scaffolding using Hi-C technology
Chromosome	Length (bp)	N rate (%)	GC rate (%)
Chr1	33834664	0.0002	41.024
Chr2	32557454	0.0576	41.36
Chr3	31487815	0.0003	41.745
Chr4	31480392	0.1127	41.643
Chr5	31404282	0.0012	41.165
Chr6	31080579	0.1598	41.759
Chr7	30749753	0	41.671
Chr8	30083533	0.0006	41.644
Chr9	30105284	0.0006	41.631
Chr10	28544608	0.0007	41.691
Chr11	28510860	0.0003	41.676
Chr12	28437554	0.101	41.586
Chr13	28232251	0	41.315
Chr14	27992954	0	41.188
Chr15	27795422	0.0003	41.874
Chr16	26811182	0.0029	42.749
Chr17	26169382	0.1834	42.007
Chr18	24678019	0	42.02
Chr19	24244764	0.0004	41.267
Chr20	23779637	0.0008	41.736
Chr21	23429296	0.1422	41.972
Chr22	21913216	0	42.189
Chr23	20151093	0.0019	41.992
Chr24	19651708	0.0076	44.519
Unlinked total	14227864	0	46.164
No. of Chr	24
No. of Contigs	160
Chr N50(bp)	28510860
Chr N90(bp)	23429296
Longest Chr(bp)	33834664
Contig N50(bp)	25988828
Contig N90(bp)	5575771
Longest Contig(bp)	32393602
Gaps(bp)	218,392 (0.032242%)
Assembly length	677353566
Chr anchoring%	0.9789

## Sheet: Supplementary Table S4
Table S4 The BUSCO evaluation of Larimichthys polyactis genome
Species	BUSCO notation assessment results
Larimichthys polyactis	C:98.0%[S:96.0%,D:2.0%], F:0.7%, M:1.3%, n:4584

## Sheet: Supplementary Table S5
Table S5 General statistics of repetitive sequences in Larimichthys polyactis genome
Type	Number	Repeat Size	% of genome
Tandem repeats	315637	62520663	9.2301
Interspersed repeat	1237716	171527318	25.3232
LTR	129364	19202743	2.835
DNA	503372	53698728	7.9277
LINE	138151	35935792	5.3053
SINE	26927	3415792	0.5043
RC	32198	8813571	1.3012
Unknown	407704	64038519	9.4542
Total	1553353	234047981	34.5533
Note: Some elements may partly include annother element domain.

## Sheet: Supplementary Table S6
Table S6 General statistics of the predicted protein-coding genes.
Genome Size (bp)	GC Content (%)	Gene Number	Gene Total Length (bp)	Gene Average Length (bp)	Gene's GC Content (%)	% of Genome (Genes)	Intergenic region Length (bp)	Intergenic's GC Content (bp)	% of Genome (Intergenic)
677353566	41.84	28640	46751496	1632	53.72	6.9	630602070	40.96	93.1

## Sheet: Supplementary Table S7
Table S7 Functional annotation of the predicted genes in the assembly of Larimichthys polyactis
Type	Gene number	Percentage (%)
Total	28640	100
Nr	25778	90.01
Swissprot	22149	77.34
KEGG	15765	55.05
COG	18632	65.06
GO	17658	61.66
Annotated in at least one database	25801	90.09
Annotated in all database	11081	38.69
Unannotated	2839	9.91

## Sheet: Supplementary Table S8
Table S8 Non-coding RNAs in the Larimichthys polyactis assembly
Type	Number	Average length(bp)	Total length(bp)	% of genome
tRNA	8714	75	658455	0.0972
rRNA_5S	121	117.7	14247	0.0021
rRNA_5.8S	117	154	18020	0.0027
sRNA	1	58	58	0
snRNA	1503	149	224266	0.0331
miRNA	1138	81	93128	0.0137
Total	11594		1008174	0.1488
Note: ‘% of genome’ was calculated by the non-gap genome size 677,353,566 bp

## Sheet: Supplementary Table S9
Table S9 Statistic analysis of gene families
Species	Homology gene	Special gene	All
C. carpio	5254	6365	43832
C. lucidus	5254	2802	28508
C. semilaevis	5254	1791	21405
D. rerio	5254	2870	26509
G. aculeatus	5254	1161	22737
G. morhua	5254	1749	23544
L. chalumnae	5254	5080	21034
L. crocea	5254	3257	23140
L. polyactis (F)	5254	3855	26518
L. polyactis (M)	5254	4088	25047
N. albiflora	5254	4201	23345
O. latipes	5254	1001	22158
O. mykiss	5254	3023	42053
O. niloticus	5254	3110	29899
P. olivaceus	5254	2313	23130
S. salar	5254	10898	48846
T. nigroviridis	5254	9087	27918
T. rubripes	5254	921	22135
X. maculatus	5254	1117	23384
